# Supplementary material for: Increasing the proportion of plasma MUFA, as a result of dietary intervention, is associated with a modest improvement in insulin sensitivity
Source: J Nutr Sci. 2019 Nov 29;9:e6. doi: 10.1017/jns.2019.29 (PMC7003243; doi:10.1017/jns.2019.29)
Supplement: Supplementary file 1 [file S2048679019000296sup001.zip]

Archive with 3 entries (3 files):
- JNS1900029_JOHNS_Supplementary_Table_S3.docx
- JNS1900029_JOHNS_Supplementary_Table_S2.docx
- JNS1900029_JOHNS_Supplementary_Table_S1.docx
